# Supplementary material for: A 3D adult zebrafish brain atlas (AZBA) for the digital age
Source: eLife. 2021 Nov 22;10:e69988. doi: 10.7554/eLife.69988 (PMC8639146; doi:10.7554/eLife.69988)
Supplement: Supplementary file 3. [file elife-69988-supp3.txt]

root (9999)
├── anatomical space (1004)
│   └── Vas (163)
├── fiber tracts (1002)
│   ├── brain stem/spinal tracts and commissures (2200)
│   │   ├── Cans (11)
│   │   ├── Cgus (18)
│   │   ├── Cinf (22)
│   │   ├── Cven (32)
│   │   ├── DR (45)
│   │   ├── Flv (57)
│   │   ├── Fv (59)
│   │   ├── IAF (68)
│   │   ├── LLF (79)
│   │   ├── MLF (87)
│   │   ├── PC (104)
│   │   ├── TBS (141)
│   │   ├── TTB (154)
│   │   ├── TTBc (155)
│   │   ├── TTBr (156)
│   │   └── TVS (157)
│   ├── cranial nerve (2201)
│   │   ├── III (176)
│   │   ├── IV (178)
│   │   ├── V (180)
│   │   ├── VIII (193)
│   │   ├── X (196)
│   │   └── cranial nerve root (3201)
│   │       ├── VIImr (191)
│   │       ├── VIIs (192)
│   │       ├── Vmvr (184)
│   │       └── Vsr (186)
│   ├── lateral line (2202)
│   │   ├── ALLN (3)
│   │   └── PLLN (112)
│   ├── mesencephalic tracts/commissures (2203)
│   │   ├── Ctec (30)
│   │   └── DIV (38)
│   ├── prosencephalic tracts/commissures (2204)
│   │   ├── LFB (77)
│   │   ├── MFB (85)
│   │   ├── diencephalic tracts/commissures (3202)
│   │   │   ├── CPop (28)
│   │   │   ├── Chab (19)
│   │   │   ├── Chor (20)
│   │   │   ├── Cpost (29)
│   │   │   ├── Ctub (31)
│   │   │   ├── FR (58)
│   │   │   ├── TPM (150)
│   │   │   └── optic tract (4201)
│   │   │       ├── CO/OT (24)
│   │   │       ├── DOT (42)
│   │   │       └── VOT (171)
│   │   └── telencephalic tracts/commissures (3204)
│   │       ├── LOT (80)
│   │       ├── MOT (89)
│   │       ├── POF (116)
│   │       └── anterior commissure (4200)
│   │           ├── Cantd (12)
│   │           └── Cantv (13)
│   └── rhombencephalic tracts/commissures (2205)
│       ├── cerebellar tracts/commissures (3200)
│       │   ├── AC (2)
│       │   ├── Ccer (17)
│       │   ├── TMCa (148)
│       │   └── TMCp (149)
│       └── medulla oblongata tracts/commissures (3203)
│           ├── DV (47)
│           └── SGT (135)
├── grey (1001)
│   ├── mesencephalon (2100)
│   │   ├── NMLF (99)
│   │   ├── TL (146)
│   │   ├── UnkMS (901)
│   │   ├── dorsal midbrain (3102)
│   │   │   ├── PGZ (110)
│   │   │   └── TeO (143)
│   │   ├── tegmentum (3104)
│   │   │   ├── DTN (46)
│   │   │   ├── EW (56)
│   │   │   ├── IIIm (177)
│   │   │   ├── IVm (179)
│   │   │   ├── NLL (94)
│   │   │   ├── NR (100)
│   │   │   ├── PL (111)
│   │   │   └── RT (128)
│   │   └── torus semicircularis (3108)
│   │       ├── TSc (152)
│   │       └── TSvl (153)
│   ├── mesencephalon/rhombencephalon (2101)
│   │   └── tegmentum/medulla oblongata (3105)
│   │       └── NIn (93)
│   ├── prosencephalon (2102)
│   │   ├── diencephalon (3101)
│   │   │   ├── UnkD (900)
│   │   │   ├── epithalamus (4102)
│   │   │   │   ├── SD (132)
│   │   │   │   ├── habenula (5103)
│   │   │   │   │   ├── Had (62)
│   │   │   │   │   └── Hav (63)
│   │   │   │   └── pineal complex (5110)
│   │   │   │       └── E (48)
│   │   │   ├── hypothalamus (4103)
│   │   │   │   ├── dorsal hypothalamus (5101)
│   │   │   │   │   └── Hd (65)
│   │   │   │   ├── median tuberal zone of hypothalamus (5106)
│   │   │   │   │   └── Hc (64)
│   │   │   │   └── ventral hypothalamus (5114)
│   │   │   │       ├── ATN (6)
│   │   │   │       ├── Hv (66)
│   │   │   │       ├── LH (78)
│   │   │   │       └── inferior lobe (6100)
│   │   │   │           ├── CIL (21)
│   │   │   │           └── DIL (36)
│   │   │   ├── posterior tuberculum (4106)
│   │   │   │   ├── CM (23)
│   │   │   │   ├── IN (71)
│   │   │   │   ├── P (103)
│   │   │   │   ├── PTN (125)
│   │   │   │   ├── PVO (126)
│   │   │   │   ├── SG (133)
│   │   │   │   ├── TGN (145)
│   │   │   │   ├── TLa (147)
│   │   │   │   ├── TPp (151)
│   │   │   │   └── preglomerular nucleus (5111)
│   │   │   │       ├── PGa (106)
│   │   │   │       ├── PGc (107)
│   │   │   │       ├── PGl (108)
│   │   │   │       └── PGm (109)
│   │   │   ├── preoptic area (4107)
│   │   │   │   ├── PM (113)
│   │   │   │   ├── PMg (114)
│   │   │   │   ├── PPa (118)
│   │   │   │   ├── PPp (120)
│   │   │   │   └── SC (130)
│   │   │   ├── pretectum (4108)
│   │   │   │   ├── central pretectum (5100)
│   │   │   │   │   ├── APN (5)
│   │   │   │   │   ├── CPN (27)
│   │   │   │   │   ├── DAO (33)
│   │   │   │   │   └── VAO (162)
│   │   │   │   ├── pretectal periventricular nucleus (5112)
│   │   │   │   │   ├── PPd (119)
│   │   │   │   │   └── PPv (121)
│   │   │   │   └── superficial pretectum (5113)
│   │   │   │       ├── PO (115)
│   │   │   │       ├── PSm (123)
│   │   │   │       └── PSp (124)
│   │   │   ├── synencephalon (4111)
│   │   │   │   ├── PCN (105)
│   │   │   │   └── SCO (131)
│   │   │   └── thalamus (4112)
│   │   │       ├── ZL (175)
│   │   │       ├── dorsal thalamus (5102)
│   │   │       │   ├── A (1)
│   │   │       │   ├── CP (26)
│   │   │       │   └── DP (44)
│   │   │       └── ventral thalamus (5115)
│   │   │           ├── I (67)
│   │   │           ├── R (127)
│   │   │           ├── VL (169)
│   │   │           └── VM (170)
│   │   ├── telencephalon (3106)
│   │   │   ├── dorsal telencephalon (4101)
│   │   │   │   ├── BSTa (7)
│   │   │   │   ├── BSTm (8)
│   │   │   │   ├── BSTpd (9)
│   │   │   │   ├── Dc (34)
│   │   │   │   ├── Dl (39)
│   │   │   │   ├── Dm (40)
│   │   │   │   ├── Dp (43)
│   │   │   │   ├── nLOT-a (95)
│   │   │   │   ├── nLOT-i  (96)
│   │   │   │   └── nLOT-p (97)
│   │   │   ├── olfactory bulb (4105)
│   │   │   │   ├── ECL (49)
│   │   │   │   ├── GL (61)
│   │   │   │   └── ICL (69)
│   │   │   └── ventral telencephalon (4115)
│   │   │       ├── UnkVT (904)
│   │   │       ├── peripheral ventral telencephalon (5108)
│   │   │       │   ├── ENd (54)
│   │   │       │   ├── ENv (55)
│   │   │       │   ├── Vc (164)
│   │   │       │   └── Vl (168)
│   │   │       └── periventricular ventral telencephalon (5109)
│   │   │           ├── Vd-dd (165)
│   │   │           ├── Vd-vd (166)
│   │   │           ├── Vdd (167)
│   │   │           ├── Vp (172)
│   │   │           ├── Vs (173)
│   │   │           └── Vv (174)
│   │   └── thalamic eminence (3107)
│   │       ├── EmTl (51)
│   │       ├── EmTm (52)
│   │       └── EmTr (53)
│   ├── rhombencephalon (2103)
│   │   ├── UnkR (902)
│   │   ├── cerebellum (3100)
│   │   │   ├── CC (14)
│   │   │   ├── CCe-g (15)
│   │   │   ├── CCe-m (16)
│   │   │   ├── MON (88)
│   │   │   ├── valvula cerebelli (4114)
│   │   │   │   ├── Val-g (158)
│   │   │   │   ├── Val-m (159)
│   │   │   │   ├── Vam-g (160)
│   │   │   │   └── Vam-m (161)
│   │   │   └── vestibulolateralis lobe (4116)
│   │   │       ├── EG (50)
│   │   │       └── LCa (76)
│   │   └── medulla oblongata (3103)
│   │       ├── GC (60)
│   │       ├── IO (72)
│   │       ├── IXLo (194)
│   │       ├── IXm (195)
│   │       ├── LC (75)
│   │       ├── MAC (83)
│   │       ├── MFN (86)
│   │       ├── NC (90)
│   │       ├── NLV (98)
│   │       ├── OENc (101)
│   │       ├── OENr (102)
│   │       ├── PON (117)
│   │       ├── SGN (134)
│   │       ├── SO (136)
│   │       ├── VIILo (189)
│   │       ├── VIIm (190)
│   │       ├── XLo (197)
│   │       ├── Xm (198)
│   │       ├── abducens motor nucleus (4100)
│   │       │   ├── VImc (187)
│   │       │   └── VImr (188)
│   │       ├── octaval nerve sensory nucleus (4104)
│   │       │   ├── AON (4)
│   │       │   ├── CON (25)
│   │       │   ├── DON (41)
│   │       │   ├── MaON (84)
│   │       │   └── T (140)
│   │       ├── reticular formation (4109)
│   │       │   ├── SRN (139)
│   │       │   ├── lateral column (5104)
│   │       │   │   └── LRN (82)
│   │       │   ├── medial column (5105)
│   │       │   │   ├── IMRF (70)
│   │       │   │   ├── IRF (74)
│   │       │   │   └── SRF (138)
│   │       │   └── midline column (5107)
│   │       │       └── raphe nucleus (6101)
│   │       │           ├── IR (73)
│   │       │           └── SR (137)
│   │       ├── sensory trigeminal nucleus (4110)
│   │       │   ├── NDV (91)
│   │       │   ├── NI (92)
│   │       │   ├── Vmn (182)
│   │       │   └── Vsm (185)
│   │       └── trigeminal motor nucleus (4113)
│   │           ├── Vmd (181)
│   │           └── Vmv (183)
│   └── spinal cord (2104)
│       ├── DH (35)
│       └── UnkSC (903)
└── ventricles (1003)
    ├── C (10)
    ├── DiV (37)
    ├── RV (129)
    ├── TeV (144)
    ├── TelV (142)
    └── third ventricle (2300)
        ├── LR (81)
        └── PR (122)
